# Supplementary material for: Hydroxyl Radical vs. One-Electron Oxidation Reactivities in an Alternating GC Double-Stranded Oligonucleotide: A New Type Electron Hole Stabilization
Source: Biomolecules. 2023 Oct 8;13(10):1493. doi: 10.3390/biom13101493 (PMC10605094; doi:10.3390/biom13101493)
Supplement: Supplementary file 1 [file biomolecules-13-01493-s001.zip]

Archive with 1 entries (1 files):
- biomolecules-2619909-supplementary.pdf
